# Supplementary material for: Comparison of Different Rabbit Anti-Thymocyte Globulin Formulations in the Prophylaxis of Graft-Versus-Host Disease: A Systematic Review
Source: J Clin Med. 2023 Aug 22;12(17):5449. doi: 10.3390/jcm12175449 (PMC10487811; doi:10.3390/jcm12175449)
Supplement: Supplementary file 1 [file jcm-12-05449-s001.zip]

Archive with 1 entries (1 files):
- jcm-2500815-supplementary.pdf
